# Supplementary material for: Multiple Myeloma-Derived Extracellular Vesicles Induce Osteoclastogenesis through the Activation of the XBP1/IRE1α Axis
Source: Cancers (Basel). 2020 Aug 4;12(8):2167. doi: 10.3390/cancers12082167 (PMC7465175; doi:10.3390/cancers12082167)
Supplement: Supplementary file 1 [file cancers-12-02167-s001.zip]

Archive with 2 entries (2 files):
- cancers-889371 -Supplementary.pdf
- Supplementary Table S1.xlsx
